# Supplementary material for: A NAC family gene PmNAC32 associated with photoperiod promotes flower induction in Prunus mume
Source: Hortic Res. 2025 Jun 23;12(9):uhaf157. doi: 10.1093/hr/uhaf157 (PMC12317187; doi:10.1093/hr/uhaf157)
Supplement: Web_Material_uhaf157 [file web_material_uhaf157.zip]

Archive with 4 entries (4 files):
- Supplementary Figures-Revision.doc
- Supplementary Table 1.xlsx
- Supplementary Table 2.xlsx
- Supplementary Table 3.xlsx
