# Supplementary material for: A NAC family gene PmNAC32 associated with photoperiod promotes flower induction in Prunus mume
Source: Hortic Res. 2025 Jun 23;12(9):uhaf157. doi: 10.1093/hr/uhaf157 (PMC12317187; doi:10.1093/hr/uhaf157)
Supplement: Web_Material_uhaf157 [file web_material_uhaf157.zip › Supplementary Table 1.xlsx]

## Sheet: Sheet1
Table S1. List of primers used in this study.
1. Primers used for overexpresion analysis
Gene	Primer Name	Sequences (5'-3')
PmNAC32	PmNAC32-pCAMBIA1301-F	ctcgagggggggcccggtaccATGGACAGCAACTACACTAGCACTAAG
	PmNAC32-pCAMBIA1301-R	gggggatccactagttctagaTTACACCAGAAACGTTGGATCAAA
	PmNAC32-PER8-F	ctagtcgactctagcctcgagATGGACAGCAACTACACTAGCACTAAG
	PmNAC32-PER8-R	gggaggcctggatcgactagtTTACACCAGAAACGTTGGATCAAA
PmNAC47	PmNAC47-pCAMBIA1301-F	ggggggcccggtaccgagctcATGGAGGTGGCAAAGGTGATG
	PmNAC47-pCAMBIA1301-R	gatctgcagcccgggggatccTCATAAACTCGGGAAAGATGGATC
PmNAC29	PmNAC29-pCAMBIA1301-F	ggggggcccggtaccgagctcATGGAGGTTCAGAATATGATGAGTGA
	PmNAC29-pCAMBIA1301-R	gatctgcagcccgggggatccCTACCTACAACTATATAGCAGTGATGGATT
PmCOL4	PmCOL4-pCAMBIA1301-F	ctcgaggggggcccggtaccgagctcATGGCGTCGAAGCTCTGTGA
	PmCOL4-pCAMBIA1301-R	gggggatctgcagcccgggggatccCTAGAACGACGGAACGACGC
PmCOL5	PmCOL5-pCAMBIA1301-F	ctcgaggggggcccggtaccgagctcATGGGAATCCAAGCCGGTG
	PmCOL5-pCAMBIA1301-R	gggggatctgcagcccgggggatccTCAGAACGTCGGAACGACGC
2. Primers used for yeast one-hybird analysis
Gene	Primer Name	Sequences (5'-3')
PmNAC32	PmNAC32-PGADT7-F	gccatggaggccagtgaattcATGGACAGCAACTACACTAGCACTAAG
	PmNAC32-PGADT7-R	cagctcgagctcgatggatccTTACACCAGAAACGTTGGATCAAA
PmLHY	PmLHY-PGADT7-F	gccatggaggccagtgaattcATGGACACACAGTCATCTGGAGAA
PmLHYL	PmLHY-PGADT7-R	cagctcgagctcgatggatccTCAATTTTGAGCTTCCCCTTCC
PmLHY-Like	PmLHYL-PGADT7-F	gccatggaggccagtgaattcATGGAACCACACTCATCTAGGGA
	PmLHYL-PGADT7-R	cagctcgagctcgatggatccTCAGTCTTCCATACCGTCATTCTG
PmREV1	PmREV1-PGADT7-F	gccatggaggccagtgaattcATGGTGGGTGGATTAATGCTCT
	PmREV1-PGADT7-R	cagctcgagctcgatggatccCTACAAGGAAAGGCGGACTCTTT
PmREV3	PmREV3-PGADT7-F	gccatggaggccagtgaattcATGGTGTCTGTGAACCCAAACC
	PmREV3-PGADT7-R	cagctcgagctcgatggatccCTAAGCAGATAGGATAGCATTCTCTGA
PmREV6	PmREV6-PGADT7-F	gccatggaggccagtgaattcATGGTATCCAAAAACCCGAATCC
	PmREV6-PGADT7-R	cagctcgagctcgatggatccTTAAGCAACTTTCTTGTGTTGATCG
PmREV7	PmREV7-PGADT7-F	gccatggaggccagtgaattcATGGCTGTTGAGGATTACAGTGAA
	PmREV7-PGADT7-R	cagctcgagctcgatggatccCTATGAGCAGACACGAGCCCG
PmREV8	PmREV8-PGADT7-F	gccatggaggccagtgaattcATGAACCCCACTTCTTCCAACA
	PmREV8-PGADT7-R	cagctcgagctcgatggatccTCAACTTGACAGATCGTTATTCAGC
pPmNAC32(CBS)	pPmNAC32-pABAI-F	gaaaagcttgaattcgagctcTGATATCAATAAATTTCTATCGGTTCAA
	pPmNAC32-pABAI-R	agcacatgcctcgaggtcgacGCATCATAACAAGGCCAGATACAA
pPmNAC32(EE)	pPmNAC32-pABAI-F	gaaaagcttgaattcgagctcAGTTTGATACCTCATTGTGATTGGAT
	pPmNAC32-pABAI-R	agcacatgcctcgaggtcgacGTTCTTAAAAATTGCTTCCTACCAATT
pPmCOL5	pPmCOL5-pABAI-F	gaaaagcttgaattcgagctcTGAGTAGGAACAATCTGAGTTTTTCG
	pPmCOL5-pABAI-R	agcacatgcctcgaggtcgacTTAATGTCTTTGATTGTACTGTTAAAATTTAT
pPmCOL4	pPmCOL4-pABAI-F	gaaaagcttgaattcgagctcAGTAAATTTAGGTTTTAGCCACATAAAAA
	pPmCOL4-pABAI-R	agcacatgcctcgaggtcgacAATAAAGGCAAAAGGAGATAGAAATATTT
3. Primers used for Double luciferase assay
Gene	Primer Name	Sequences (5'-3')
PmREV1	PmREV1-pCAMBIA1301-F	ctcgagggggggcccggtaccATGGTGGGTGGATTAATGCTCT
	PmREV1-pCAMBIA1301-R	gatctgcagcccgggggatccCTACAAGGAAAGGCGGACTCTTT
PmREV3	PmREV3-pCAMBIA1301-F	ctcgagggggggcccggtaccATGGTGTCTGTGAACCCAAACC
	PmREV3-pCAMBIA1301-R	gatctgcagcccgggggatccCTAAGCAGATAGGATAGCATTCTCTGA
pPmNAC32	pPmNAC32-0800-F	ctatagggcgaattgggtaccAGTCCCAATTATTCCTTTAAGTTAGCT
	pPmNAC32-0800-R	cgctctagaactagtggatccTGTGCTATTTATAAGGTGAAGAAAGTCA
pPmCOL5	pPmCOL5-0800-F	ctatagggcgaattgggtaccAAACCTCTTGAACTAATGAAAAACTTGA
	pPmCOL5-0800-R	cgctctagaactagtggatccGCCTAATGCAAGTGGTGATGTTAT
pPmCOL4	pPmCOL4-0800-F	ctatagggcgaattgggtaccAATAATATAATTAAAATACTCGGTCATGTCC
	pPmCOL4-0800-R	cgctctagaactagtggatccTGGAGCCCACGGGCGATG
4. Primers used for EMSA
Gene	Primer Name	Sequences (5'-3')
PmREV1	PmREV1-pColdTF-F	ctcggtaccctcgagggatccATGGTGGGTGGATTAATGCTCT
	PmREV1-pColdTF-R	ctatctagactgcaggtcgacCTACAAGGAAAGGCGGACTCTTT
PmREV3	PmREV3-pColdTF-F	ctcggtaccctcgagggatccATGGTGTCTGTGAACCCAAACC
	PmREV3-pColdTF-R	ctatctagactgcaggtcgacCTAAGCAGATAGGATAGCATTCTCTGA
PmNAC32	PmNAC32-pColdTF-F	ctcggtaccctcgagggatccATGGACAGCAACTACACTAGCACTAAG
	PmNAC32-pColdTF-R	ctatctagactgcaggtcgacCACCAGAAACGTTGGATCAAAA
5. Primers used for yeast two-hybird analysis
Gene	Primer Name	Sequences (5'-3')
PmNAC47	PmNAC47-PGADT7-F	gccatggaggccagtgaattcATGGAGGTGGCAAAGGTGATG
	PmNAC47-PGADT7-R	cagctcgagctcgatggatccTCATAAACTCGGGAAAGATGGATC
PmNAC29	PmNAC29-PGADT7-F	gccatggaggccagtgaattcATGGAGGTTCAGAATATGATGAGTGA
	PmNAC29-PGADT7-R	cagctcgagctcgatggatccCTACCTACAACTATATAGCAGTGATGGATT
PmNAC47	PmNAC47-PGBKT7-F	atggccatggaggccgaattcATGGAGGTGGCAAAGGTGATG
	PmNAC47-PGBKT7-R	atggatgcggccgctgcaggtcgacTCATAAACTCGGGAAAGATGGATC
PmNAC29	PmNAC29-PGBKT7-F	atggccatggaggccgaattcATGGAGGTTCAGAATATGATGAGTGA
	PmNAC29-PGBKT7-R	atgcggccgctgcaggtcgacCTACCTACAACTATATAGCAGTGATGGATT
PmNAC32	PmNAC32-PGBKT7-F	atggccatggaggccgaattcATGGACAGCAACTACACTAGCACTAAG
	PmNAC32-PGBKT7-R	agttatgcggccgctgcaggtcgacCACCAGAAACGTTGGATCAAAA
PmNAC47-N	PmNAC47-N-PGBKT7-F	atggccatggaggccgaattcATGGAGGTGGCAAAGGTGATG
	PmNAC47-N-PGBKT7-R	agttatgcggccgctgcaggtcgacGATTCGTTTGAAAATTCTGCAGAG
PmNAC29-N	PmNAC29-N-PGBKT7-F	atggccatggaggccgaattcATGGAGGTTCAGAATATGATGAGTGA
	PmNAC29-N-PGBKT7-R	agttatgcggccgctgcaggtcgacATCTCGCTTCAAAATCCTGCA
PmNAC32-N	PmNAC32-N-PGBKT7-F	atggccatggaggccgaattcATGGACAGCAACTACACTAGCACTAAG
	PmNAC32--N-PGBKT7-R	agttatgcggccgctgcaggtcgacATTTCTCTTGAATATCCGGCACA
PmNAC47-C	PmNAC47-C-PGBKT7-F	atggccatggaggccgaattcCCATCTTACAAAAAGTACACACCAGA
	PmNAC47-C-PGBKT7-R	atgcggccgctgcaggtcgacTCATAAACTCGGGAAAGATGGATC
PmNAC29-C	PmNAC29-C-PGBKT7-F	atggccatggaggccgaattcAATAATTATTCTTGCAGAAAGTATGCATC
	PmNAC29-C-PGBKT7-R	atgcggccgctgcaggtcgacCTACCTACAACTATATAGCAGTGATGGATT
PmNAC32-C	PmNAC32-C-PGBKT7-F	atggccatggaggccgaattcGTCTCGTACAAAAAAGCAGATTGG
	PmNAC32-C-PGBKT7-R	agttatgcggccgctgcaggtcgacCACCAGAAACGTTGGATCAAAA
6. Primers used for Bimolecular Fluorescence Complementation
Gene	Primer Name	Sequences (5'-3')
PmNAC47	PmNAC47-pSPYNE-F	tggcgcgccactagtggatccATGGAGGTGGCAAAGGTGATG
	PmNAC47-pSPYNE-R	agcggtaccctcgaggtcgacTCATAAACTCGGGAAAGATGGATC
PmNAC29	PmNAC29-pSPYNE-F	tggcgcgccactagtggatccATGGAGGTTCAGAATATGATGAGTGA
	PmNAC29-pSPYNE-R	agcggtaccctcgaggtcgacCTACCTACAACTATATAGCAGTGATGGATT
PmNAC32	PmNAC32-pSPYNE-F	tggcgcgccactagtggatccATGGACAGCAACTACACTAGCACTAAG
	PmNAC32-pSPYNE-R	agcggtaccctcgaggtcgacCACCAGAAACGTTGGATCAAAA
PmNAC47	PmNAC47-pSPYCE-F	tggcgcgccactagtggatccATGGAGGTGGCAAAGGTGATG
	PmNAC47-pSPYCE-R	agcggtaccctcgaggtcgacTCATAAACTCGGGAAAGATGGATC
PmNAC29	PmNAC29-pSPYCE-F	tggcgcgccactagtggatccATGGAGGTTCAGAATATGATGAGTGA
	PmNAC29-pSPYCE-R	agcggtaccctcgaggtcgacCTACCTACAACTATATAGCAGTGATGGATT
7. Primers used for Pull-down
Gene	Primer Name	Sequences (5'-3')
PmNAC47	PmNAC47-pMAL-c2x-F	gagggaaggatttcagaattcATGGAGGTGGCAAAGGTGATG
	PmNAC47-pMAL-c2x-R	caagcttgcctgcaggtcgacTCATAAACTCGGGAAAGATGGATC
PmNAC29	PmNAC29-pMAL-c2x-F	gagggaaggatttcagaattcATGGAGGTTCAGAATATGATGAGTGA
	PmNAC29-pMAL-c2x-R	caagcttgcctgcaggtcgacCTACCTACAACTATATAGCAGTGATGGATT

## Sheet: Sheet2
		PmNAC32	PmNAC32-pCAMBIA1301-F	ctcgagggggggcccggtaccATGGACAGCAACTACACTAGCACTAAG
			PmNAC32-pCAMBIA1301-R	gggggatccactagttctagaTTACACCAGAAACGTTGGATCAAA
			PmNAC32-PER8-F	ctagtcgactctagcctcgagATGGACAGCAACTACACTAGCACTAAG
			PmNAC32-PER8-R	gggaggcctggatcgactagtTTACACCAGAAACGTTGGATCAAA
		PmNAC47	PmNAC47-pCAMBIA1301-F	ggggggcccggtaccgagctcATGGAGGTGGCAAAGGTGATG
			PmNAC47-pCAMBIA1301-R	gatctgcagcccgggggatccTCATAAACTCGGGAAAGATGGATC
		PmNAC29	PmNAC29-pCAMBIA1301-F	ggggggcccggtaccgagctcATGGAGGTTCAGAATATGATGAGTGA
			PmNAC29-pCAMBIA1301-R	gatctgcagcccgggggatccCTACCTACAACTATATAGCAGTGATGGATT
		PmCOL4	PmCOL4-pCAMBIA1301-F	ctcgaggggggcccggtaccgagctcATGGCGTCGAAGCTCTGTGA
			PmCOL4-pCAMBIA1301-R	gggggatctgcagcccgggggatccCTAGAACGACGGAACGACGC
		PmCOL5	PmCOL5-pCAMBIA1301-F	ctcgaggggggcccggtaccgagctcATGGGAATCCAAGCCGGTG
			PmCOL5-pCAMBIA1301-R	gggggatctgcagcccgggggatccTCAGAACGTCGGAACGACGC
		PmNAC32	PmNAC32-PGADT7-F	gccatggaggccagtgaattcATGGACAGCAACTACACTAGCACTAAG
			PmNAC32-PGADT7-R	cagctcgagctcgatggatccTTACACCAGAAACGTTGGATCAAA
		PmLHY	PmLHY-PGADT7-F	gccatggaggccagtgaattcATGGACACACAGTCATCTGGAGAA
		PmLHYL	PmLHY-PGADT7-R	cagctcgagctcgatggatccTCAATTTTGAGCTTCCCCTTCC
		PmLHY-Like	PmLHYL-PGADT7-F	gccatggaggccagtgaattcATGGAACCACACTCATCTAGGGA
			PmLHYL-PGADT7-R	cagctcgagctcgatggatccTCAGTCTTCCATACCGTCATTCTG
		PmREV1	PmREV1-PGADT7-F	gccatggaggccagtgaattcATGGTGGGTGGATTAATGCTCT
			PmREV1-PGADT7-R	cagctcgagctcgatggatccCTACAAGGAAAGGCGGACTCTTT
		PmREV3	PmREV3-PGADT7-F	gccatggaggccagtgaattcATGGTGTCTGTGAACCCAAACC
			PmREV3-PGADT7-R	cagctcgagctcgatggatccCTAAGCAGATAGGATAGCATTCTCTGA
		PmREV6	PmREV6-PGADT7-F	gccatggaggccagtgaattcATGGTATCCAAAAACCCGAATCC
			PmREV6-PGADT7-R	cagctcgagctcgatggatccTTAAGCAACTTTCTTGTGTTGATCG
		PmREV7	PmREV7-PGADT7-F	gccatggaggccagtgaattcATGGCTGTTGAGGATTACAGTGAA
			PmREV7-PGADT7-R	cagctcgagctcgatggatccCTATGAGCAGACACGAGCCCG
		PmREV8	PmREV8-PGADT7-F	gccatggaggccagtgaattcATGAACCCCACTTCTTCCAACA
			PmREV8-PGADT7-R	cagctcgagctcgatggatccTCAACTTGACAGATCGTTATTCAGC
		pPmNAC32(CBS)	pPmNAC32-pABAI-F	gaaaagcttgaattcgagctcTGATATCAATAAATTTCTATCGGTTCAA
			pPmNAC32-pABAI-R	agcacatgcctcgaggtcgacGCATCATAACAAGGCCAGATACAA
		pPmNAC32(EE)	pPmNAC32-pABAI-F	gaaaagcttgaattcgagctcAGTTTGATACCTCATTGTGATTGGAT
			pPmNAC32-pABAI-R	agcacatgcctcgaggtcgacGTTCTTAAAAATTGCTTCCTACCAATT
		pPmCOL5	pPmCOL5-pABAI-F	gaaaagcttgaattcgagctcTGAGTAGGAACAATCTGAGTTTTTCG
			pPmCOL5-pABAI-R	agcacatgcctcgaggtcgacTTAATGTCTTTGATTGTACTGTTAAAATTTAT
		pPmCOL4	pPmCOL4-pABAI-F	gaaaagcttgaattcgagctcAGTAAATTTAGGTTTTAGCCACATAAAAA
			pPmCOL4-pABAI-R	agcacatgcctcgaggtcgacAATAAAGGCAAAAGGAGATAGAAATATTT
