# Supplementary material for: A NAC family gene PmNAC32 associated with photoperiod promotes flower induction in Prunus mume
Source: Hortic Res. 2025 Jun 23;12(9):uhaf157. doi: 10.1093/hr/uhaf157 (PMC12317187; doi:10.1093/hr/uhaf157)
Supplement: Web_Material_uhaf157 [file web_material_uhaf157.zip › Supplementary Table 2.xlsx]

## Sheet: Sheet1
Table S2. List of Primers for qRT-PCR used in this study.
QPmNAC29-F	GGGGCAAGGAGTGGTACTTC
QPmNAC29-R	TGCTTGAACTAGCCGGAAGG
QPmNAC32-F	GGATGATGCACGAGTTTCGC
QPmNAC32-R	GTTTAGCTCCGGATTGCCCT
QPmNAC47-F	GAGTTTCGCCTTCCACCTCA
QPmNAC47-R	CGCCGCAGTAGTTCTCAGAT
QPmACTIN-F	TGAAGCATACACCTATGATGATGAAG
QPmACTIN-R	CTTTGACAGCACCAGTAGATTCC
QPmCOL4-F	CGTTAGCGTTGTGCCAGATG
QPmCOL4-R	ACAGACGTTCCGCTTCGATT
QPmCOL5-F	TCCCCGAAATGGACTCGTTG
QPmCOL5-R	TGATGTTGAGTGAAGGGGGC
QPmRVE1-F	GAGGAGGTATCCGCACGAAG
QPmRVE1-R	TGTTCCACACTCCCAGATGC
QPmRVE3-F	TTTGCTGATGCGGAACCTCT
QPmRVE3-R	ACTTGGTCACTCAGCACTCC
QPmLHY-F	AAGTTGAAGCCAGTCGCTGT
QPmLHY-R	GTGATGTTACAAAACGAACCGGA
QAtACTIN-F	TCTTCCAAGAGTGAGCAGCG
QAtACTIN-R	TGGAGAGTCGGTTTTCGTGG
QAtTOC1-F	TAGGTCCACCAACCCACAGA
QAtTOC1-R	TCAGCACCAAGACCACCATC
QAtJUB1-F	TCTTCCAAGAGTGAGCAGCG
QAtJUB1-R	TCCAATCGGTTTTGGTGCCT
QAT3G12910-F	TTTCCAGCTTCAGCAAACGC
QAT3G12910-R	CGGCCAAGTCTCGTAGGTTT
