# Supplementary material for: A NAC family gene PmNAC32 associated with photoperiod promotes flower induction in Prunus mume
Source: Hortic Res. 2025 Jun 23;12(9):uhaf157. doi: 10.1093/hr/uhaf157 (PMC12317187; doi:10.1093/hr/uhaf157)
Supplement: Web_Material_uhaf157 [file web_material_uhaf157.zip › Supplementary Table 3.xlsx]

## Sheet: Sheet1
	Gene ID	ZT0	ZT4	ZT8	ZT12	ZT16	ZT20	ZT24	ZT28	ZT32	ZT36	ZT40	ZT44	ZT48
LD	103318637	8.57	26.98	139.05	32.565	8.275	1.89	6.48	26.265	108.325	44.085	5.9	2.72	6.54
SD	103318637	0.45	2.255	7.58	65.025	130.165	13.715	0.99	1.92	6.715	52.695	119.075	10.045	0.935
LD	103318640	3.75	3.89	6.475	5.505	3.115	3.13	3.78	6.005	6.455	5.305	3.02	3.975	3.555
SD	103318640	2.155	2.875	2.84	3.835	4.845	3.305	2.04	2.105	3.51	4.79	3.91	3.91	2.375
LD	103319555	36.44	40.92	44.015	40.765	27.585	32.655	36.795	42.115	46.71	47.705	29.84	33.52	35.945
SD	103319555	23.45	29.65	32.13	33.855	39.225	33.045	20.76	30.365	31.875	38.115	38.185	33.145	22.1
LD	103320341	52.835	96.19	231.825	158.785	71.74	24.525	65.56	119.82	243.465	187.62	57.585	34.365	58.755
SD	103320341	23.715	20.01	41.145	156.01	292.405	121.335	25.7	21.83	55.405	181.345	306.21	148.105	24.405
LD	103321013	37.625	43.505	45.02	49.92	35.615	37.4	40.24	49.33	49.31	48.505	39.955	37.625	32.295
SD	103321013	46.77	46.375	55.425	53.72	64.275	42.235	38.96	47.475	53.68	57.29	57.445	47.995	37.09
LD	103321460	32.025	55.895	119.975	100.305	39.135	18.56	35.22	64.58	113.335	97.645	43.47	27.94	35.35
SD	103321460	16.79	19.525	32.085	64.97	124.665	67.39	19.76	19.03	39.165	74.46	127.16	77.615	19.18
LD	103323123	65.285	67.775	83.82	68.91	51.61	56.12	79.21	77.095	83.255	82.475	66.44	64.5	77.33
SD	103323123	56.485	50.625	61.12	79.45	85.5	54.91	44.305	55.67	60.825	77.595	79.89	55.285	44.62
LD	103324936	39.145	51.25	49.85	55.96	43.65	43.765	42.315	54.805	50.595	56.345	43.245	41.04	39.37
SD	103324936	29.295	39.845	36.525	34.07	41.345	36.37	34.57	33.58	42.565	42.135	45.21	41.64	31.16
LD	103325772	0.155	0.31	0.615	0.335	0.64	0.185	0.245	0.215	0.65	0.645	0.5	0.095	0.31
SD	103325772	0.09	0.125	0.09	0.31	1.405	0.655	0.18	0.065	0.185	0.415	0.765	0.45	0.155
LD	103327372	25.005	136.89	640.125	160.25	17.73	4.28	31.035	183.44	578.9	183.87	10.755	6.46	24.88
SD	103327372	1.72	2.58	33.535	598.54	647.97	58.695	1.705	2.29	42.74	567.55	621.305	53.415	1.485
LD	103328443	40.155	91.635	134.46	73.125	69.6	53.71	52.26	99.195	133.34	67.535	63.75	45.5	24.69
SD	103328443	75.295	29.02	79.95	139.54	177.565	75.755	62.075	43.12	93.54	166.135	152.23	77.195	68.63
LD	103329002	43.915	54.015	76.82	58.21	33.91	38.785	50.615	60.725	74.555	63.375	43.575	41.63	46.135
SD	103329002	54.66	41.48	59.35	86.62	78.115	45.605	39.325	50.94	57.54	81.07	73.6	47.505	40.565
LD	103329622	271.285	407.03	592.545	220.615	150.19	80.665	238.18	366.115	520.205	264.75	149.585	102.92	229.545
SD	103329622	84.485	99.845	329.105	763.455	850.98	170.82	81.505	137.505	360.61	695.765	844.3	162.285	90.86
LD	103330016	40.57	73.155	185.16	85.985	24.055	25.095	57.15	97.685	198.8	94.47	29.105	36.22	50.705
SD	103330016	14.515	15.24	31.95	157.025	144.75	45.47	11.815	15.785	44.855	170.635	161.59	49.015	11.93
LD	103330120	23.01	32.77	39.24	26.595	15.675	13.875	23.34	30.695	40.465	24.685	21.315	18.155	22.86
SD	103330120	19.425	19.895	30.74	56.305	43	25.94	15.24	24.78	33.315	54.83	45.64	23.22	17.375
LD	103330318	76.25	107.325	130.13	116.765	109.295	80.47	76.855	103.635	132.09	139.54	94.5	78.42	73.95
SD	103330318	52.21	61.43	67.345	67.64	102.835	85.16	63.29	64.64	61.52	77.77	114.195	82.185	69.82
LD	103330505	8.64	11.845	19.93	14.16	9.295	6.235	9.935	12.88	19.445	16.87	13.245	9.79	10.635
SD	103330505	10.845	7.945	13.655	19.815	24.52	12.58	8.96	7.505	13.895	24.625	24.575	13.18	9.14
LD	103330836	0.56	0.88	1.47	1.355	1.01	0.875	0.655	1.03	2.04	1.205	0.805	1.12	0.76
SD	103330836	0.68	0.635	0.675	1.015	1.275	0.845	0.525	0.605	0.97	2	1.135	1.42	0.81
LD	103331685	0.115	0.175	0.61	0.49	0.38	0.27	0.21	0.155	0.665	0.44	0.27	0.265	0.175
SD	103331685	0.48	0.395	0.585	0.715	0.96	0.555	0.245	0.695	0.645	1.29	0.795	0.665	0.47
LD	103331726	7.51	9.845	11.695	9.095	6.365	7.22	8.89	9.495	12.75	8.95	6.955	5.78	6.405
SD	103331726	6.4	6.98	7.025	9.725	13.275	9.03	6.82	6.17	7.745	9.69	10.875	7.8	6.595
LD	103331813	17.08	23.07	29.535	28.305	27.725	13.835	16.115	21.455	30.315	29.445	20.305	16.715	17.645
SD	103331813	7.81	13.225	18.155	24.14	30.395	24.03	15.13	13.51	17.71	23.18	31.17	20.88	13.305
LD	103332072	23.09	25.535	48.89	44.86	27.345	18.885	25.55	28.03	44.655	48.645	29.05	22.46	31.025
SD	103332072	14.515	18.715	21.62	34.335	42.8	31.22	18.975	18.265	23.23	32.165	44.105	39.5	16.92
LD	103332665	50.745	66.495	121.18	96.2	60.36	51.695	68.465	82.475	110.86	106.66	52.1	64.36	66.015
SD	103332665	34.46	35.965	34.475	54.655	92.755	67.745	32.64	34.96	37.835	79.385	85.255	70.945	31.96
LD	103334028	15.085	23.33	30.14	13.535	3.125	7.13	10.49	22.1	28.785	10.42	2.415	5.935	12.755
SD	103334028	2.27	12.63	13.365	21.395	25.91	6.295	2.475	9.795	13.29	24.075	28.11	7.5	2.705
LD	103334551	8.03	10.53	15.37	10.935	9.745	7.185	9.835	9.805	14.79	9.765	7.36	8.285	8.805
SD	103334551	8.52	12.695	21.64	19.32	22.755	12.72	7.28	10.33	15.05	18.13	21.89	14.295	8.605
LD	103335707	55.925	68.085	80.295	74.935	62.895	43.565	52.72	56.79	76.6	77.65	60.925	50.345	50.8
SD	103335707	39.325	39	64.11	86.195	84.535	61.77	45.48	43.595	58.73	77.4	86.305	61.47	46.065
LD	103336622	14.33	14.26	18.48	15.435	8.635	13.15	14.24	15.635	18.78	12.485	9.095	11.885	13.705
SD	103336622	7.54	13.485	8.99	10.32	9.81	10.35	7.855	10.535	9.75	12.645	13.235	11.2	8.265
LD	103336824	35.165	38.695	43.1	39.25	39.265	34.585	37.985	40.865	45.24	41.065	38.29	41.22	39.825
SD	103336824	33.92	36.09	40.915	44.565	44.725	35.185	34.765	37.45	41.675	45.68	43.565	37.2	33.275
LD	103336839	7.75	6.945	12.19	10.67	5.965	6.08	8.845	9.395	12.76	10.65	7.93	6.68	8.26
SD	103336839	6.075	6	6.885	8.875	10.275	9.205	5.055	5.97	7.745	8.59	8.995	9.055	5.555
LD	103337250	0.445	0.955	1.155	0.91	0.59	0.505	0.71	0.705	1.635	0.88	0.365	0.745	0.835
SD	103337250	0.37	0.27	0.64	0.61	1.015	0.4	0.41	0.34	0.295	0.42	0.71	0.38	0.18
LD	103337377	21.53	29.44	31.725	25.61	27.195	21.71	21.59	30.08	31.895	31.74	21.24	21.575	18.05
SD	103337377	17.04	26.085	29.46	36.16	43.125	28.425	23.485	28.665	32.3	32.72	43.5	26.36	19.795
LD	103337396	5.285	6.785	7.105	6.195	5.47	4.36	4.445	5.88	5.825	5.89	7.79	4.245	5.09
SD	103337396	5.345	6.255	7.27	7.21	9.225	7.975	5.505	5.165	7.53	7.235	8.7	6	6.57
LD	103338233	0.37	0.425	0.56	0.245	0.26	0.175	0.19	0.16	0.795	0.2	0.17	0.21	0.38
SD	103338233	0.305	0.155	0.48	0.61	1.355	0.135	0.24	0.415	0.495	0.565	0.64	0.22	0.16
LD	103338263	33.695	36.935	36.44	35.775	27.815	24.285	29.525	36.835	38.26	36.07	25.155	23.775	28.41
SD	103338263	19.97	29.33	34.46	37.58	38.205	31.05	24.55	28.58	33.71	36.02	36.8	33.065	22.755
LD	103338501	13.145	80.935	194.88	58.33	15.245	9.505	16.225	93.58	220.46	53.235	11.79	8.805	11.33
SD	103338501	6.13	4.77	30.035	213.11	206.545	31.76	5.15	5.865	38.635	219.875	208.805	28.105	5.59
LD	103338533	15.745	16.17	25.905	19.535	12.02	10.165	18.51	19.85	28.255	18.765	12.295	11.14	16.025
SD	103338533	8.38	11.035	15.4	29	27.365	16.11	8.005	15.08	16.97	28.935	32.47	16.24	9.08
LD	103338638	0.635	1.18	1.145	0.66	0.415	0.71	0.94	1.245	1.755	0.89	0.35	0.455	0.88
SD	103338638	0.215	0.65	0.8	1.39	1.405	0.525	0.175	0.5	0.69	1.165	1.21	0.51	0.265
LD	103339100	69.095	68.145	65.535	65.58	59.095	51.115	61.705	67.48	73.53	69.265	58.325	55.935	68.71
SD	103339100	37.53	57.185	55.105	57.495	63.4	52.69	53.055	52.01	64.46	58.31	61.695	56.515	46.465
LD	103339927	3.49	4.095	5.565	5.885	2.865	2.87	3.75	4.39	6.11	5.34	3.075	2.82	3.755
SD	103339927	2.29	2.41	3.495	4.25	4.73	3.525	2.16	2.815	3.41	4.575	4.755	3.22	1.605
LD	103341427	2.89	3.61	4.35	4.48	2.15	3	2.86	3.955	5.435	4.655	2.04	3.37	3.465
SD	103341427	2.93	3.705	2.855	4.015	3.705	3.005	1.98	4.01	3.76	3.58	4.02	4.095	2.58
LD	103342354	3.49	9.795	24.63	16.285	5.81	2.73	3.96	8.51	22.26	15.165	3.05	3.405	3.5
SD	103342354	1.36	2.06	3.79	14.09	22.475	10.15	2.02	1.365	4.455	16.575	25.275	12.885	1.35
LD	103342384	0.285	3.605	7.025	4.55	3.35	1.905	1.66	6.11	6.845	7.3	3.285	1.62	0.57
SD	103342384	0.575	0.365	0.62	1.805	4.245	2.595	1.06	0	0.625	1.74	5.265	1.925	0.905
LD	103343506	0.025	0.075	1.18	0.63	0.07	0.115	0.165	0.07	0.99	0.82	0.075	0.05	0.285
SD	103343506	0.025	0.025	0	0.05	0.075	0.095	0	0.045	0.05	0.24	0.19	0.095	0.09
LD	103343895	0.705	1.01	1.755	0.58	0.525	0.415	0.235	0.63	1.53	0.65	0.6	0.35	0.53
SD	103343895	0.11	0.52	0.75	0.525	1.43	0.45	0.23	0.5	0.175	1.02	1.5	0.395	0.115
LD	103344588	32.96	29.955	30.325	36.61	15.195	18.505	31.18	41.93	33.63	40.66	21.68	18.675	25.515
SD	103344588	13.265	17.96	28.25	26.995	36.835	20.765	10.915	17.805	29.515	27.275	33.115	23.725	11.295
